# Supplementary material for: Impact of Diabetes and Metformin Use on Enteropancreatic Neuroendocrine Tumors: Post Hoc Analysis of the CLARINET Study
Source: Cancers (Basel). 2021 Dec 23;14(1):69. doi: 10.3390/cancers14010069 (PMC8750688; doi:10.3390/cancers14010069)
Supplement: Supplementary file 1 [file cancers-14-00069-s001.zip]

Archive with 1 entries (1 files):
- cancers-1473791-supplementary.pdf
